# Supplementary material for: Transcutaneous auricular VNS applied to experimental pain: A paired behavioral and EEG study using thermonociceptive CO2 laser
Source: PLoS One. 2021 Jul 12;16(7):e0254480. doi: 10.1371/journal.pone.0254480 (PMC8274876; doi:10.1371/journal.pone.0254480)
Supplement: S1 Appendix — (ZIP) [file pone.0254480.s001.zip]

Archive with 10 entries (10 files):
- Supplementary Analysis_LMM_Behavioral responses DIFF.pdf
- Supplementary Analysis_LMM_Behavioral responses DIFF.spv
- Supplementary Analysis_LMM_Behavioral Responses.pdf
- Supplementary Analysis_LMM_Behavioral responses.spv
- Supplementary Analysis_LMM_Cerebral responses DIFF.pdf
- Supplementary Analysis_LMM_Cerebral responses DIFF.spv
- Supplementary Analysis_LMM_Cerebral responses.pdf
- Supplementary Analysis_LMM_Cerebral responses.spv
- Supplementary Appendix_Bayesian statistics.docx
- Supplementary Appendix_Bayesian statistics.pdf
